# Supplementary material for: Dysregulations of Expression of Genes of the Ubiquitin/SUMO Pathways in an In Vitro Model of Amyotrophic Lateral Sclerosis Combining Oxidative Stress and SOD1 Gene Mutation
Source: Int J Mol Sci. 2021 Feb 11;22(4):1796. doi: 10.3390/ijms22041796 (PMC7918082; doi:10.3390/ijms22041796)
Supplement: Supplementary file 1 [file ijms-22-01796-s001.zip]

Archive with 2 entries (2 files):
- Supplementary Figure 290120.ppt
- Supplementary table 1 290120.xls
