# Supplementary material for: Dysregulations of Expression of Genes of the Ubiquitin/SUMO Pathways in an In Vitro Model of Amyotrophic Lateral Sclerosis Combining Oxidative Stress and SOD1 Gene Mutation
Source: Int J Mol Sci. 2021 Feb 11;22(4):1796. doi: 10.3390/ijms22041796 (PMC7918082; doi:10.3390/ijms22041796)
Supplement: Supplementary file 1 [file ijms-22-01796-s001.zip › Supplementary table 1 290120.xls]

## Sheet: Feuil1
Gene symbols	Forward primers (5'-3')	Reverse primers (5'-3')
Ube2d2	GCTACAATAATGGGGCCAAA	CAACCTTAGGCGGTTTGAAG
Rbx1	GGCGATGGATGTGGATACC	TCCTGCAGATGGCACAGTTA
Uhrf2	TCCCTGGTATTCCTGTTGGA	TCCAGCCAGGACAAGAGAAT
Sh3rf1	CATCTCCAGAGAGTGCTGCAT	GCACCAGAAAGCAGCTTCA
Trim9	GGAGCATGAACACAAGCTGA	CACTGGGGTCGTTCTCCTTA
Senp1	AAAAGCCACCAGCTGACTGA	GGACTTCATCCTGGTTACCG
Birc3	AAGGCCAAGAATTTGTCAGC	TGCGTCTGCATTCTCATCTT
Xaf1	AAACCCGTTGTGATCTTTGC	ATGCAAGGGTTGAAGGAATG
Kdm2b	AGAAGCCCCAAGAGCTGAGT	TGAGACTGGATCTCCACCAA
Siah2	TCAGGAACCTGGCTATGGAG	TGCTCTGGTTTCTCTGTATGG
Ube2e1	GGTGGAGTATTCTTCCTTGACA	CAAGCAAATAACTCCTTGGCTA
Ube3b	CCGGAACATGGTTATCAAGG	AGCTGTTCGTAGCCGTCCT
Gapdh	CTGCACCACCAACTGCTTAG	GTCTTCTGGGTGGCAGTGAT
Actine	TTGCTGACAGGATGCAGAAG	TGATCCACATCTGCTGGAAG
